# Supplementary material for: Graphite: painting genomes using a colored de Bruijn graph
Source: NAR Genom Bioinform. 2024 Oct 23;6(4):lqae142. doi: 10.1093/nargab/lqae142 (PMC11497850; doi:10.1093/nargab/lqae142)
Supplement: lqae142_Supplemental_Files [file lqae142_supplemental_files.zip]

Archive with 2 entries (2 files):
- Graphite_Beeloo_NAR_supplement.pdf
- Supplementary_tables.xlsx
