# Supplementary material for: Graphite: painting genomes using a colored de Bruijn graph
Source: NAR Genom Bioinform. 2024 Oct 23;6(4):lqae142. doi: 10.1093/nargab/lqae142 (PMC11497850; doi:10.1093/nargab/lqae142)
Supplement: lqae142_Supplemental_Files [file lqae142_supplemental_files.zip › Supplementary_tables.xlsx]

## Sheet: graphite_campylobacter_genomes
Table S1, Campylobacter genomes downloaded from BV-BRC.
All presented columns are from BV-BRC except "species_corrected" which refers to the species annotatations we corrected manually based on the MashTree
genome_id = the BV-BRC genome identifier
genbank = the genbank identifier, this can be multiple identifiers for one genome (i.e. multiple contigs)
plasmids = the number of contig annotated as plasmid (BV-BRC)
genome_id	genbank	species	strain	genome_name	plasmids	species_corrected
197.246	OX442411	Campylobacter jejuni	pure strain	Campylobacter jejuni pure strain	NA	Campylobacter coli
1.24453e+06	CP006833.1	Campylobacter sp	03-427	Campylobacter sp. 03-427	NA	Campylobacter fetus
1.24453e+06	CP009043.1,CP009044.1	Campylobacter sp	1485E	Campylobacter sp. 1485E	1	Campylobacter iguaniorum
195.361	CP083814	Campylobacter coli	Not applicable	Campylobacter coli strain FDAARGOS_1464 strain Not applicable	NA	Campylobacter jejuni
2.57205e+06	CP040613,CP040614	Campylobacter sp	CFSAN093246	Campylobacter sp. CFSAN093246	1	Campylobacter jejuni
2.57206e+06	CP040612	Campylobacter sp	CFSAN093241	Campylobacter sp. CFSAN093241	NA	Campylobacter jejuni
2.57207e+06	CP040608,CP040609	Campylobacter sp	CFSAN093226	Campylobacter sp. CFSAN093226	1	Campylobacter jejuni
2.57207e+06	CP040610	Campylobacter sp	CFSAN093227	Campylobacter sp. CFSAN093227	NA	Campylobacter jejuni
2.57207e+06	CP040607	Campylobacter sp	CFSAN093224	Campylobacter sp. CFSAN093224	NA	Campylobacter jejuni
2.57208e+06	CP040616	Campylobacter sp	CFSAN093257	Campylobacter sp. CFSAN093257	NA	Campylobacter jejuni
2.57208e+06	CP040615	Campylobacter sp	CFSAN093256	Campylobacter sp. CFSAN093256	NA	Campylobacter jejuni
2.57208e+06	CP040617	Campylobacter sp	CFSAN093259	Campylobacter sp. CFSAN093259	NA	Campylobacter jejuni
2.57208e+06	CP040611	Campylobacter sp	CFSAN093238	Campylobacter sp. CFSAN093238	NA	Campylobacter jejuni
2.57209e+06	CP040618	Campylobacter sp	CFSAN093260	Campylobacter sp. CFSAN093260	NA	Campylobacter jejuni
1.03154e+06	CP007771.1	Campylobacter lari	LMG11760	Campylobacter lari subsp. concheus LMG 11760	NA	NA
1.03154e+06	CP043428,CP043429	Campylobacter volucris	LMG 24380	Campylobacter volucris strain LMG 24380	1	NA
1.03154e+06	CP037746	Campylobacter volucris	2014D-0083	Campylobacter volucris strain 2014D-0083	NA	NA
1.03156e+06	CP007770.1	Campylobacter insulaenigrae	NCTC 12927	Campylobacter insulaenigrae NCTC 12927	NA	NA
1.03173e+06	CP053849	Campylobacter upsaliensis	RM3940	Campylobacter upsaliensis RM3940	NA	NA
1.03174e+06	CP020867,CP020868,CP020869	Campylobacter cuniculorum	LMG 24588	Campylobacter cuniculorum LMG 24588 strain LMG 24588	2	NA
1.03175e+06	CP015575	Campylobacter hyointestinalis	LMG 9260	Campylobacter hyointestinalis subsp. hyointestinalis LMG 9260	NA	NA
1.03175e+06	CP015576	Campylobacter hyointestinalis	CCUG 27631	Campylobacter hyointestinalis subsp. lawsonii CCUG 27631	NA	NA
1.03175e+06	CP015578	Campylobacter lanienae	NCTC 13004	Campylobacter lanienae NCTC 13004 strain NCTC 13004	NA	NA
1.03175e+06	CP019682	Campylobacter sputorum	RM3237	Campylobacter sputorum bv. sputorum RM3237	NA	NA
1.03192e+06	CP019683	Campylobacter sputorum	CCUG 20703	Campylobacter sputorum bv. faecalis CCUG 20703	NA	NA
1.03207e+06	CP019684	Campylobacter sputorum	LMG 17589	Campylobacter sputorum bv. paraureolyticus LMG 11764	NA	NA
1.03207e+06	CP012542	Campylobacter mucosalis	CCUG 21559	Campylobacter mucosalis CCUG 21559	NA	NA
1.03207e+06	CP012195	Campylobacter ureolyticus	RIGS 9880	Campylobacter ureolyticus RIGS 9880	NA	NA
1.03224e+06	CP059597,CP059598	Campylobacter sp	RM10537	Campylobacter sp. RM10537	1	NA
1.03224e+06	CP012545	Campylobacter sp	RM6914	Campylobacter sp. RM6914	NA	NA
1.0931e+06	CP008810.1,CP008812.1,CP008811.1	Campylobacter fetus	97/608	Campylobacter fetus subsp. venerealis 97/608	2	NA
1.18338e+06	CP007183.1,CP007186.1,CP007185.1,CP007187.1,CP007184.1	Campylobacter coli	RM1875	Campylobacter coli RM1875	4	NA
1.18338e+06	CP007181.1,CP007182.1	Campylobacter coli	RM4661	Campylobacter coli RM4661	1	NA
1.18338e+06	CP007179.1,CP007180.1	Campylobacter coli	RM5611	Campylobacter coli RM5611	1	NA
1.20103e+06	CP003871.1	Campylobacter jejuni		Campylobacter jejuni subsp. jejuni PT14	NA	NA
1.21178e+06	HE978252.1	Campylobacter jejuni	NCTC 11168-BN148	Campylobacter jejuni subsp. jejuni NCTC 11168-BN148	NA	NA
1.24098e+06	CP008808.1,CP008809.1	Campylobacter fetus	04/554	Campylobacter fetus subsp. fetus 04/554	1	NA
1.24453e+06	CP010953	Campylobacter fetus	Sp3	Campylobacter fetus subsp. testudinum Sp3	NA	NA
1.24453e+06	CP010995	Campylobacter iguaniorum	2463D	Campylobacter iguaniorum strain 2463D	NA	NA
1.24453e+06	CP015577	Campylobacter iguaniorum	RM11343	Campylobacter iguaniorum strain RM11343	NA	NA
1.27317e+06	CP004066.1,CP004067.1,CP004068.1	Campylobacter coli	CVM N29710	Campylobacter coli CVM N29710	2	NA
1.27327e+06	CP006999,CP007000,CP007001,CP007002	Campylobacter fetus	cfvi03/293	Campylobacter fetus subsp. venerealis cfvi03/293	3	NA
1.29501e+06	CP005081.1	Campylobacter jejuni	HPC5	Campylobacter jejuni subsp. jejuni R14	NA	NA
1.33804e+06	CP006006.1	Campylobacter jejuni		Campylobacter jejuni 32488	NA	NA
1.34084e+06	CP017456	Campylobacter jejuni	RM3420	Campylobacter jejuni subsp. jejuni str. RM3420	NA	NA
1.34734e+06	HG428754.1	Campylobacter jejuni		Campylobacter jejuni 4031	NA	NA
1.34983e+06	CP007751,CP007752	Campylobacter jejuni	D42a	Campylobacter jejuni subsp. jejuni D42a	1	NA
1.34983e+06	CP007749,CP007750	Campylobacter jejuni	M129	Campylobacter jejuni subsp. jejuni M129	1	NA
1.35799e+06	CP006729.1	Campylobacter jejuni	00-2425	Campylobacter jejuni subsp. jejuni 00-2425	NA	NA
1.35841e+06	CP006702.1,CP006703.1	Campylobacter coli	15-537360	Campylobacter coli 15-537360	1	NA
1.36749e+06	HG326877.1	Campylobacter coli	76339	Campylobacter coli 76339	NA	NA
1.38077e+06	CP006708.1	Campylobacter jejuni	00-2426	Campylobacter jejuni subsp. jejuni 00-2426	NA	NA
1.38077e+06	CP006707.1	Campylobacter jejuni	00-2538	Campylobacter jejuni subsp. jejuni 00-2538	NA	NA
1.38307e+06	CP006709.1,CP006710.1	Campylobacter jejuni	00-2544	Campylobacter jejuni subsp. jejuni 00-2544	1	NA
1.38572e+06	CP006685.1	Campylobacter jejuni	NCTC 11168	Campylobacter jejuni subsp. jejuni NCTC 11168-K12E5	NA	NA
1.38572e+06	CP006687.1	Campylobacter jejuni	NCTC 11168	Campylobacter jejuni subsp. jejuni NCTC 11168-mcK12E5	NA	NA
1.38572e+06	CP006688.1	Campylobacter jejuni	NCTC 11168	Campylobacter jejuni subsp. jejuni NCTC 11168-mfK12E5	NA	NA
1.38572e+06	CP006686.1	Campylobacter jejuni	NCTC 11168	Campylobacter jejuni subsp. jejuni NCTC 11168-Kf1	NA	NA
1.38572e+06	CP006689.1	Campylobacter jejuni	NCTC 11168	Campylobacter jejuni subsp. jejuni NCTC 11168-GSv NCTC 11168-rNRC	NA	NA
1.38875e+06	CP007775.1	Campylobacter lari	RM3659	Campylobacter lari NCTC 11845	NA	NA
1.38875e+06	CP007776.1	Campylobacter lari	RM4110	Campylobacter lari CCUG 22395	NA	NA
1.38875e+06	CP007772.1	Campylobacter subantarcticus	LMG 24374	Campylobacter subantarcticus LMG 24374	NA	NA
1.38875e+06	CP007773.1	Campylobacter subantarcticus	LMG 24377	Campylobacter subantarcticus LMG 24377	NA	NA
1.38875e+06	CP007766.1,CP007768.1,CP007767.1	Campylobacter peloridis	LMG 23910	Campylobacter peloridis LMG 23910	2	NA
1.40818e+06	CP006851.1	Campylobacter jejuni	F38011	Campylobacter jejuni subsp. jejuni F38011	NA	NA
1.44886e+06	CP053842,CP053843	Campylobacter corcagiensis	LMG 27932	Campylobacter corcagiensis strain LMG 27932	1	NA
1.44886e+06	CP063078,CP063077	Campylobacter corcagiensis	2016D-0077	Campylobacter corcagiensis strain 2016D-0077	1	NA
1.45399e+06	CP007778.1	Campylobacter lari	RM16712	Campylobacter lari RM16712	NA	NA
1.45399e+06	CP007777.1	Campylobacter lari	RM16701	Campylobacter lari RM16701	NA	NA
1.50096e+06	CP007769.1	Campylobacter sp	RM16704	Campylobacter sp. RM16704	NA	NA
1.50781e+06	CP009226.1	Campylobacter fetus	pet-3	Campylobacter fetus subsp. testudinum strain pet-3	NA	NA
1.50781e+06	CP027287	Campylobacter fetus	772	Campylobacter fetus subsp. testudinum strain 772	NA	NA
1.50781e+06	CP085925	Campylobacter fetus	FDAARGOS_1591	Campylobacter fetus subsp. testudinum strain FDAARGOS_1591	NA	NA
1.6555e+06	CP041617,CP041618	Campylobacter sp	251/13	Campylobacter sp. 251/13	1	NA
1.66006e+06	CP012549,CP012550,CP012551	Campylobacter sp	RM16187	Campylobacter sp. RM16187	2	NA
1.66006e+06	CP012549,CP012550,CP012551	Campylobacter sp	RM16187	Campylobacter sp. RM16187	2	NA
1.66006e+06	CP018788	Campylobacter sp	NCTC 13003	Campylobacter sp. NCTC 13003 strain NCTC 13003	NA	NA
1.66007e+06	CP012546	Campylobacter pinnipediorum	RM17260	Campylobacter pinnipediorum subsp. pinnipediorum strain RM17260	NA	NA
1.66007e+06	CP012547	Campylobacter pinnipediorum	RM17261	Campylobacter pinnipediorum subsp. pinnipediorum strain RM17261	NA	NA
1.66007e+06	CP012548	Campylobacter pinnipediorum	RM17262	Campylobacter pinnipediorum subsp. pinnipediorum strain RM17262	NA	NA
1.66007e+06	CP017018	Campylobacter sp	RM18020	Campylobacter sp. RM18020 strain RM18020	NA	NA
1.66007e+06	CP017258	Campylobacter sp	RM18021	Campylobacter sp. RM18021 strain RM18021	NA	NA
1.66007e+06	CP018789,CP018790	Campylobacter sp	RM6137	Campylobacter sp. RM6137 strain RM6137	1	NA
1.66007e+06	CP018791,CP018792	Campylobacter sp	RM8964	Campylobacter sp. RM8964 strain RM8964	1	NA
1.66008e+06	CP018793,CP018794,CP018795	Campylobacter sp	RM12175	Campylobacter sp. RM12175 strain RM12175	2	NA
1.66008e+06	CP059599	Campylobacter sp	RM5004	Campylobacter sp. RM5004	NA	NA
1.66008e+06	CP059600,CP059601,CP059602	Campylobacter sp	RM12651	Campylobacter sp. RM12651	2	NA
1.66008e+06	CP012552	Campylobacter sp	RM16192	Campylobacter sp. RM16192	NA	NA
1.78036e+06	CP053844	Campylobacter geochelonis	LMG 29375	Campylobacter geochelonis strain LMG 29375	NA	NA
1.81302e+06	CP063536	Campylobacter hepaticus	USA52	Campylobacter hepaticus strain USA52	NA	NA
1.81302e+06	CP065357	Campylobacter hepaticus	UF2019SK1	Campylobacter hepaticus strain UF2019SK1	NA	NA
1.81302e+06	LUKK00000000	Campylobacter hepaticus	HV10	Campylobacter hepaticus HV10	NA	NA
1.81302e+06	CP104325	Campylobacter hepaticus	RBCL71delta	Campylobacter hepaticus RBCL71delta	NA	NA
1.8136e+06	CP063089	Campylobacter sp	2014D-0216	Campylobacter sp. 2014D-0216	NA	NA
1.84877e+06	CP053848	Campylobacter ornithocola	LMG 29815	Campylobacter ornithocola strain LMG 29815	NA	NA
192223	AL111168	Campylobacter jejuni	NCTC 11168	Campylobacter jejuni subsp. jejuni NCTC 11168 = ATCC 700819	NA	NA
195.102	CP015528	Campylobacter coli	YH501	Campylobacter coli strain YH501	NA	NA
195.103	CP017025,CP017026,CP017027,CP017028	Campylobacter coli	14983A	Campylobacter coli strain 14983A	3	NA
195.106	CP017865,CP017866,CP017867	Campylobacter coli	YF2105	Campylobacter coli strain YF2105	2	NA
195.106	CP017868,CP017869,CP017870	Campylobacter coli	MG1116	Campylobacter coli strain MG1116	2	NA
195.106	CP017871,CP017872	Campylobacter coli	BP3183	Campylobacter coli strain BP3183	1	NA
195.106	CP017873,CP017874	Campylobacter coli	WA333	Campylobacter coli strain WA333	1	NA
195.107	CP017875,CP017877,CP017876	Campylobacter coli	ZV1224	Campylobacter coli strain ZV1224	2	NA
195.107	CP017878,CP017879,CP017880	Campylobacter coli	BG2108	Campylobacter coli strain BG2108	2	NA
195.109	CP018900,CP018901	Campylobacter coli	YH502	Campylobacter coli strain YH502	1	NA
195.11	CP019977	Campylobacter coli	aerotolerant OR12	Campylobacter coli strain aerotolerant OR12	NA	NA
195.118	CP023545,CP023546,CP023547	Campylobacter coli	CFSAN032805	Campylobacter coli strain CFSAN032805	2	NA
195.123	CP025281,CP025282	Campylobacter coli	YH503	Campylobacter coli strain YH503	1	NA
195.128	CP028187,CP028188	Campylobacter coli	CFSAN054106	Campylobacter coli strain CFSAN054106	1	NA
195.234	CP035927	Campylobacter coli	RM2228	Campylobacter coli strain RM2228	NA	NA
195.236	CP040239,CP040240,CP040241,CP040242	Campylobacter coli	S9	Campylobacter coli strain S9	3	NA
195.249	CP044161	Campylobacter coli	AR-0420	Campylobacter coli strain AR-0420	NA	NA
195.249	CP044163	Campylobacter coli	AR-0418	Campylobacter coli strain AR-0418	NA	NA
195.249	CP044164	Campylobacter coli	AR-0417	Campylobacter coli strain AR-0417	NA	NA
195.249	CP044165,CP044166	Campylobacter coli	AR-0416	Campylobacter coli strain AR-0416	1	NA
195.249	CP044175,CP044176	Campylobacter coli	AR-0411	Campylobacter coli strain AR-0411	1	NA
195.256	CP042462	Campylobacter coli	18-84	Campylobacter coli strain 18-84	NA	NA
195.256	CP042463	Campylobacter coli	18-75	Campylobacter coli strain 18-75	NA	NA
195.256	CP046317,CP046318	Campylobacter coli	Not applicable	Campylobacter coli strain FDAARGOS_735 strain Not applicable	1	NA
195.266	CP038868	Campylobacter coli	16SHKX65C	Campylobacter coli strain 16SHKX65C	NA	NA
195.282	CP011015,CP011016,CP011017	Campylobacter coli	FB1	Campylobacter coli strain FB1	2	NA
195.293	CP058340,CP058341	Campylobacter coli	20A420	Campylobacter coli strain 20A420	1	NA
195.293	CP058336,CP058337,CP058338,CP058339	Campylobacter coli	R7B144	Campylobacter coli strain R7B144	3	NA
195.303	CP061537	Campylobacter coli	PSU-32	Campylobacter coli strain PSU-32	NA	NA
195.305	CP027638	Campylobacter coli	meC0467	Campylobacter coli strain meC0467	NA	NA
195.305	CP027639	Campylobacter coli	meC0280	Campylobacter coli strain meC0280	NA	NA
195.305	CP027634,CP027635,CP027636	Campylobacter coli	meC0281	Campylobacter coli strain meC0281	2	NA
195.308	CP066027,CP066028,CP066029,CP066030,CP066031	Campylobacter coli	Not applicable	Campylobacter coli strain FDAARGOS_1028 strain Not applicable	4	NA
195.308	CP066487	Campylobacter coli	PSU-29	Campylobacter coli strain PSU-29	NA	NA
195.308	CP066486	Campylobacter coli	PSU-31	Campylobacter coli strain PSU-31	NA	NA
195.323	CP068565	Campylobacter coli	CC19DZ036	Campylobacter coli strain CC19DZ036	NA	NA
195.323	CP068566	Campylobacter coli	CC19DZ037	Campylobacter coli strain CC19DZ037	NA	NA
195.323	CP068581,CP068585,CP068584,CP068583,CP068582	Campylobacter coli	CC19CH075	Campylobacter coli strain CC19CH075	4	NA
195.323	CP068586,CP068590,CP068589,CP068588,CP068587	Campylobacter coli	CC19CH076	Campylobacter coli strain CC19CH076	4	NA
195.331	CP076510,CP076512,CP076511	Campylobacter coli	R19.0802	Campylobacter coli strain R19.0802	2	NA
195.331	CP076503	Campylobacter coli	R19.0895	Campylobacter coli strain R19.0895	NA	NA
195.331	CP076509	Campylobacter coli	R18.1828	Campylobacter coli strain R18.1828	NA	NA
195.331	CP076513	Campylobacter coli	R19.1157	Campylobacter coli strain R19.1157	NA	NA
195.347	CP059374	Campylobacter coli	2010D-7923	Campylobacter coli strain 2010D-7923	NA	NA
195.348	CP059373	Campylobacter coli	2014D-0028	Campylobacter coli strain 2014D-0028	NA	NA
195.348	CP059360,CP059361	Campylobacter coli	D6759	Campylobacter coli strain D6759	1	NA
195.349	CP059364	Campylobacter coli	2015D-0223	Campylobacter coli strain 2015D-0223	NA	NA
195.349	CP059371,CP059370	Campylobacter coli	2014D-0143	Campylobacter coli strain 2014D-0143	1	NA
195.35	CP080547	Campylobacter coli	CAN10	Campylobacter coli strain CAN10	NA	NA
195.353	CP082874,CP082875,CP082876,CP082877	Campylobacter coli	Not applicable	Campylobacter coli strain FDAARGOS_1466 strain Not applicable	3	NA
195.353	CP082881,CP082878,CP082879,CP082880	Campylobacter coli	Not applicable	Campylobacter coli strain FDAARGOS_1465 strain Not applicable	3	NA
195.353	CP082947	Campylobacter coli	C203016	Campylobacter coli strain C203016	NA	NA
195.353	CP083377	Campylobacter coli	C203110	Campylobacter coli strain C203110	NA	NA
195.353	CP083395	Campylobacter coli	C203018	Campylobacter coli strain C203018	NA	NA
195.353	CP083378	Campylobacter coli	C203112	Campylobacter coli strain C203112	NA	NA
195.353	CP083379	Campylobacter coli	C203115	Campylobacter coli strain C203115	NA	NA
195.354	OU532556,OU532557	Campylobacter coli	2	Campylobacter coli strain 2	1	NA
195.361	CP086657,CP086658	Campylobacter coli	P4581	Campylobacter coli strain P4581	1	NA
195.363	CP011777	Campylobacter coli	BFR-CA-9557	Campylobacter coli strain BFR-CA-9557	NA	NA
195.386	CP091644,CP091645	Campylobacter coli	YH504	Campylobacter coli YH504	1	NA
195.389	CP092026,CP092027,CP092028	Campylobacter coli	14240-1	Campylobacter coli 14240-1	2	NA
195.389	CP092025	Campylobacter coli	14158-6	Campylobacter coli 14158-6	NA	NA
195.398	CP013032,CP013033	Campylobacter coli	CO2-160	Campylobacter coli strain CO2-160	1	NA
195.399	CP013034,CP013035	Campylobacter coli	HC2-48	Campylobacter coli strain HC2-48	1	NA
195.4	CP013036,CP013037	Campylobacter coli	CF2-75	Campylobacter coli strain CF2-75	1	NA
195.427	CP091310	Campylobacter coli	M8	Campylobacter coli M8	NA	NA
195.429	CP013733,CP013736,CP013735,CP013734	Campylobacter coli	OR12	Campylobacter coli strain OR12	3	NA
195.44	CP103055,CP103056	Campylobacter coli	YC3-24	Campylobacter coli YC3-24	1	NA
195.452	CP109654,CP109655	Campylobacter coli	10-02932	Campylobacter coli 10-02932	1	NA
195.452	CP109813,CP109815,CP109816,CP109814	Campylobacter coli	CC20JX12	Campylobacter coli CC20JX12	3	NA
195.452	CP109817,CP109818	Campylobacter coli	CC21NB01a	Campylobacter coli CC21NB01a	1	NA
195.452	CP109819,CP109820	Campylobacter coli	CC21NB04a	Campylobacter coli CC21NB04a	1	NA
195.462	FBQY01000001	Campylobacter coli		Campylobacter coli strain n/a	NA	NA
195.467	CP091743	Campylobacter coli	A16-CF-128-1	Campylobacter coli A16-CF-128-1	NA	NA
195.467	CP047197	Campylobacter coli	JZ_1_95	Campylobacter coli JZ_1_95	NA	NA
195.467	CP047214,CP047215	Campylobacter coli	QL_1_15	Campylobacter coli QL_1_15	1	NA
195.469	CP047212,CP047213	Campylobacter coli	JZ_1_79	Campylobacter coli JZ_1_79	1	NA
195.469	CP047216,CP047217	Campylobacter coli	SH89	Campylobacter coli SH89	1	NA
195.899	FBQV01000001	Campylobacter coli		Campylobacter coli strain n/a	NA	NA
195.999	FBQZ00000000	Campylobacter coli	C9A1	Campylobacter coli strain C9A1	NA	NA
195100	CP000025	Campylobacter jejuni	RM1221	Campylobacter jejuni RM1221	NA	NA
197.101	CP007188	Campylobacter jejuni	HF5-4A-4	Campylobacter jejuni strain HF5-4A-4	NA	NA
197.101	CP007189	Campylobacter jejuni	HF5-5-1	Campylobacter jejuni strain HF5-5-1	NA	NA
197.101	CP007190	Campylobacter jejuni	HF5-7-1	Campylobacter jejuni strain HF5-7-1	NA	NA
197.101	CP007191	Campylobacter jejuni	NS4-1-1	Campylobacter jejuni strain NS4-1-1	NA	NA
197.101	CP007192	Campylobacter jejuni	NS4-5-1	Campylobacter jejuni strain NS4-5-1	NA	NA
197.101	CP007193	Campylobacter jejuni	NS4-9-1	Campylobacter jejuni strain NS4-9-1	NA	NA
197.101	CP019965	Campylobacter jejuni	NCTC12662	Campylobacter jejuni strain NCTC12662	NA	NA
197.114	CP020776,CP020775	Campylobacter jejuni	YH002	Campylobacter jejuni strain YH002	1	NA
197.117	CP017229,CP017230,CP017231	Campylobacter jejuni	Not reported	Campylobacter jejuni strain FORC_046	2	NA
197.117	CP022470,CP022471	Campylobacter jejuni	RM1246-ERRC	Campylobacter jejuni strain RM1246-ERRC	1	NA
197.117	CP023343	Campylobacter jejuni	104	Campylobacter jejuni strain 104	NA	NA
197.117	CP022559	Campylobacter jejuni	11168H/araE	Campylobacter jejuni strain 11168H/araE	NA	NA
197.117	CP022551	Campylobacter jejuni	81-176_G1_B7	Campylobacter jejuni strain 81-176_G1_B7	NA	NA
197.117	CP022440	Campylobacter jejuni	81-176_G1_B0	Campylobacter jejuni strain 81-176_G1_B0	NA	NA
197.117	CP022439	Campylobacter jejuni	11168H/lacY	Campylobacter jejuni strain 11168H/lacY	NA	NA
197.118	CP023446,CP023447	Campylobacter jejuni	100	Campylobacter jejuni strain 100	1	NA
197.118	CP023543,CP023544	Campylobacter jejuni	CFSAN032806	Campylobacter jejuni strain CFSAN032806	1	NA
197.118	CP023867	Campylobacter jejuni	FDAARGOS_422	Campylobacter jejuni strain FDAARGOS_422	NA	NA
197.118	CP023866	Campylobacter jejuni	FDAARGOS_421	Campylobacter jejuni strain FDAARGOS_421	NA	NA
197.131	CP028185,CP028186	Campylobacter jejuni	CFSAN054107	Campylobacter jejuni strain CFSAN054107	1	NA
197.133	CP012206	Campylobacter jejuni	CJ067CC45	Campylobacter jejuni strain CJ067CC45	NA	NA
197.133	CP012210	Campylobacter jejuni	CJ515CC45	Campylobacter jejuni strain CJ515CC45	NA	NA
197.133	CP012211	Campylobacter jejuni	CJ031CC45	Campylobacter jejuni strain CJ031CC45	NA	NA
197.133	CP012212	Campylobacter jejuni	CJ017CCUA	Campylobacter jejuni strain CJ017CCUA	NA	NA
197.133	CP012213	Campylobacter jejuni	CJ513CC45	Campylobacter jejuni strain CJ513CC45	NA	NA
197.133	CP012214	Campylobacter jejuni	CJ088CC52	Campylobacter jejuni strain CJ088CC52	NA	NA
197.133	CP012216	Campylobacter jejuni	CJ074CC443	Campylobacter jejuni strain CJ074CC443	NA	NA
197.133	CP012217	Campylobacter jejuni	CJ071CC464	Campylobacter jejuni strain CJ071CC464	NA	NA
197.133	CP012220	Campylobacter jejuni	CJ090CC1332	Campylobacter jejuni strain CJ090CC1332	NA	NA
197.133	CP012221	Campylobacter jejuni	CJ018CCUA	Campylobacter jejuni strain CJ018CCUA	NA	NA
197.133	CP012224	Campylobacter jejuni	CJ066CC508	Campylobacter jejuni strain CJ066CC508	NA	NA
197.146	CP017673	Campylobacter jejuni	BCW_6920	Campylobacter jejuni strain BCW_6920	NA	NA
197.152	LR134497	Campylobacter jejuni	NCTC13268	Campylobacter jejuni strain NCTC13268	NA	NA
197.152	LR134496	Campylobacter jejuni	NCTC13266	Campylobacter jejuni strain NCTC13266	NA	NA
197.152	LR134498	Campylobacter jejuni	NCTC13265	Campylobacter jejuni strain NCTC13265	NA	NA
197.152	LR134500	Campylobacter jejuni	NCTC13261	Campylobacter jejuni strain NCTC13261	NA	NA
197.152	LR134499	Campylobacter jejuni	NCTC13255	Campylobacter jejuni strain NCTC13255	NA	NA
197.152	LR134502	Campylobacter jejuni	NCTC13257	Campylobacter jejuni strain NCTC13257	NA	NA
197.152	LR134507	Campylobacter jejuni	NCTC12851	Campylobacter jejuni strain NCTC12851	NA	NA
197.167	CP028909	Campylobacter jejuni	12567	Campylobacter jejuni strain 12567	NA	NA
197.167	CP028910	Campylobacter jejuni	NCTC 12660	Campylobacter jejuni strain NCTC 12660	NA	NA
197.167	CP028911	Campylobacter jejuni	NCTC 12661	Campylobacter jejuni strain NCTC 12661	NA	NA
197.167	CP028912	Campylobacter jejuni	NCTC 12664	Campylobacter jejuni strain NCTC 12664	NA	NA
197.167	CP028933,CP028934,CP028935	Campylobacter jejuni	FORC_083	Campylobacter jejuni strain FORC_083	2	NA
197.167	CP032522	Campylobacter jejuni	BC	Campylobacter jejuni strain BC	NA	NA
197.171	CP041584	Campylobacter jejuni	YH003	Campylobacter jejuni strain YH003	NA	NA
197.171	CP038862,CP038864,CP038863	Campylobacter jejuni	SCJK2	Campylobacter jejuni strain SCJK2	2	NA
197.171	CP043763,CP043764	Campylobacter jejuni	BfR-CA-14430	Campylobacter jejuni strain BfR-CA-14430	1	NA
197.173	CP044162	Campylobacter jejuni	AR-0419	Campylobacter jejuni strain AR-0419	NA	NA
197.173	CP044167,CP044168	Campylobacter jejuni	AR-0415	Campylobacter jejuni strain AR-0415	1	NA
197.173	CP044169	Campylobacter jejuni	AR-0414	Campylobacter jejuni strain AR-0414	NA	NA
197.173	CP044171,CP044170,CP044172	Campylobacter jejuni	AR-0413	Campylobacter jejuni strain AR-0413	2	NA
197.173	CP044173,CP044174	Campylobacter jejuni	AR-0412	Campylobacter jejuni strain AR-0412	1	NA
197.179	CP035891	Campylobacter jejuni	15AR1555	Campylobacter jejuni strain 15AR1555	NA	NA
197.179	CP035892,CP035893	Campylobacter jejuni	15AR0984	Campylobacter jejuni strain 15AR0984	1	NA
197.179	CP035894	Campylobacter jejuni	15AR0919	Campylobacter jejuni strain 15AR0919	NA	NA
197.179	CP035895,CP035896	Campylobacter jejuni	15AR0917	Campylobacter jejuni strain 15AR0917	1	NA
197.179	CP048771,CP048772,CP048774,CP048773	Campylobacter jejuni	ZS007	Campylobacter jejuni strain ZS007	3	NA
197.179	CP048756,CP048759,CP048757,CP048758	Campylobacter jejuni	ZS006	Campylobacter jejuni strain ZS006	3	NA
197.179	CP048760	Campylobacter jejuni	ZS005	Campylobacter jejuni strain ZS005	NA	NA
197.179	CP048761,CP048762	Campylobacter jejuni	ZS004	Campylobacter jejuni strain ZS004	1	NA
197.179	CP048763	Campylobacter jejuni	ZH006	Campylobacter jejuni strain ZH006	NA	NA
197.179	CP048764	Campylobacter jejuni	ZH003	Campylobacter jejuni strain ZH003	NA	NA
197.179	CP048769,CP048770	Campylobacter jejuni	ZJB020	Campylobacter jejuni strain ZJB020	1	NA
197.179	CP048765,CP048766	Campylobacter jejuni	ZJB023	Campylobacter jejuni strain ZJB023	1	NA
197.179	CP048767,CP048768	Campylobacter jejuni	ZJB021	Campylobacter jejuni strain ZJB021	1	NA
197.18	CP053659	Campylobacter jejuni	2016-IZSVE-19-111250	Campylobacter jejuni strain 2016-IZSVE-19-111250	NA	NA
197.18	CP053854	Campylobacter jejuni	129108	Campylobacter jejuni strain 129108	NA	NA
197.18	CP054848	Campylobacter jejuni	BfR-CA-12970	Campylobacter jejuni strain BfR-CA-12970	NA	NA
197.18	CP054847	Campylobacter jejuni	BfR-CA-14138	Campylobacter jejuni strain BfR-CA-14138	NA	NA
197.191	CP058293,CP058294	Campylobacter jejuni	D33a	Campylobacter jejuni strain D33a	1	NA
197.191	CP058299,CP058300	Campylobacter jejuni	A9a	Campylobacter jejuni strain A9a	1	NA
197.191	CP058295,CP058296,CP058297,CP058298	Campylobacter jejuni	A14a	Campylobacter jejuni strain A14a	3	NA
197.192	CP059709	Campylobacter jejuni	C41	Campylobacter jejuni strain C41	NA	NA
197.192	CP059964	Campylobacter jejuni	C1922C72	Campylobacter jejuni strain C1922C72	NA	NA
197.192	CP059972	Campylobacter jejuni	C220	Campylobacter jejuni strain C220	NA	NA
197.192	CP059966	Campylobacter jejuni	C203	Campylobacter jejuni strain C203	NA	NA
197.192	CP059965	Campylobacter jejuni	C219	Campylobacter jejuni strain C219	NA	NA
197.192	CP059967	Campylobacter jejuni	C201	Campylobacter jejuni strain C201	NA	NA
197.192	CP059968	Campylobacter jejuni	C197	Campylobacter jejuni strain C197	NA	NA
197.192	CP059969	Campylobacter jejuni	C109	Campylobacter jejuni strain C109	NA	NA
197.192	CP059970	Campylobacter jejuni	C57	Campylobacter jejuni strain C57	NA	NA
197.193	CP059971	Campylobacter jejuni	C34	Campylobacter jejuni strain C34	NA	NA
197.206	CP063357	Campylobacter jejuni	R4B202	Campylobacter jejuni strain R4B202	NA	NA
197.206	CP066242	Campylobacter jejuni	RM1221	Campylobacter jejuni strain RM1221	NA	NA
197.207	CP066746,CP066747	Campylobacter jejuni	CFSAN091031	Campylobacter jejuni strain CJP19-D445 strain CFSAN091031	1	NA
197.208	CP071459	Campylobacter jejuni	CAMSA2038	Campylobacter jejuni strain CAMSA2038	NA	NA
197.208	CP071460,CP071461	Campylobacter jejuni	CAMSA2002	Campylobacter jejuni strain CAMSA2002	1	NA
197.208	CP071519	Campylobacter jejuni	RM1245	Campylobacter jejuni strain RM1245	NA	NA
197.208	CP071579	Campylobacter jejuni	GB03	Campylobacter jejuni strain GB03	NA	NA
197.208	CP071574	Campylobacter jejuni	RM1510	Campylobacter jejuni strain RM1510	NA	NA
197.208	CP071575	Campylobacter jejuni	RM3147	Campylobacter jejuni strain RM3147	NA	NA
197.208	CP071576	Campylobacter jejuni	R12	Campylobacter jejuni strain R12	NA	NA
197.208	CP071581	Campylobacter jejuni	R31	Campylobacter jejuni strain R31	NA	NA
197.208	CP071580	Campylobacter jejuni	R23	Campylobacter jejuni strain R23	NA	NA
197.208	CP071582	Campylobacter jejuni	GB28	Campylobacter jejuni strain GB28	NA	NA
197.208	CP071583	Campylobacter jejuni	GB60	Campylobacter jejuni strain GB60	NA	NA
197.208	CP071584	Campylobacter jejuni	R73	Campylobacter jejuni strain R73	NA	NA
197.208	CP071577	Campylobacter jejuni	GB18	Campylobacter jejuni strain GB18	NA	NA
197.208	CP071578	Campylobacter jejuni	R72	Campylobacter jejuni strain R72	NA	NA
197.208	CP071587,CP071588	Campylobacter jejuni	RM1477	Campylobacter jejuni strain RM1477	1	NA
197.208	CP068567,CP068568,CP068569	Campylobacter jejuni	CC19PF065	Campylobacter jejuni strain CC19PF065	2	NA
197.209	CP076507,CP076508	Campylobacter jejuni	R16.0174	Campylobacter jejuni strain R16.0174	1	NA
197.209	CP076505,CP076506	Campylobacter jejuni	R16.4752	Campylobacter jejuni strain R16.4752	1	NA
197.209	CP076504	Campylobacter jejuni	R18.1301	Campylobacter jejuni strain R18.1301	NA	NA
197.209	CP077633,CP077634	Campylobacter jejuni	R16.2162	Campylobacter jejuni strain R16.2162	1	NA
197.209	CP077635,CP077636,CP077637	Campylobacter jejuni	R19.1007	Campylobacter jejuni strain R19.1007	2	NA
197.21	CP068464	Campylobacter jejuni	D7328	Campylobacter jejuni strain D7328	NA	NA
197.21	CP059365	Campylobacter jejuni	2015D-0201	Campylobacter jejuni strain 2015D-0201	NA	NA
197.21	CP068470	Campylobacter jejuni	D7316	Campylobacter jejuni strain D7316	NA	NA
197.21	CP059375	Campylobacter jejuni	2012D-9520	Campylobacter jejuni strain 2012D-9520	NA	NA
197.21	CP047082,CP047083,CP047084	Campylobacter jejuni	2017D-0132	Campylobacter jejuni strain 2017D-0132	2	NA
197.21	CP068460	Campylobacter jejuni	D7334	Campylobacter jejuni strain D7334	NA	NA
197.21	CP068471	Campylobacter jejuni	D5663	Campylobacter jejuni strain D5663	NA	NA
197.21	CP059369	Campylobacter jejuni	2014D-0189	Campylobacter jejuni strain 2014D-0189	NA	NA
197.21	CP068462	Campylobacter jejuni	D7324	Campylobacter jejuni strain D7324	NA	NA
197.21	CP068463	Campylobacter jejuni	D7322	Campylobacter jejuni strain D7322	NA	NA
197.21	CP068467	Campylobacter jejuni	D7319	Campylobacter jejuni strain D7319	NA	NA
197.21	CP068461	Campylobacter jejuni	D7330	Campylobacter jejuni strain D7330	NA	NA
197.21	CP059362,CP059363	Campylobacter jejuni	D4860	Campylobacter jejuni strain D4860	1	NA
197.21	CP068459	Campylobacter jejuni	2014D-0070	Campylobacter jejuni strain 2014D-0070	NA	NA
197.211	CP068466	Campylobacter jejuni	D7323	Campylobacter jejuni strain D7323	NA	NA
197.211	CP068469	Campylobacter jejuni	D7329	Campylobacter jejuni strain D7329	NA	NA
197.211	CP068468	Campylobacter jejuni	D7321	Campylobacter jejuni strain D7321	NA	NA
197.211	CP068465	Campylobacter jejuni	D7327	Campylobacter jejuni strain D7327	NA	NA
197.212	CP081480	Campylobacter jejuni	NCTC12658	Campylobacter jejuni strain NCTC12658	NA	NA
197.212	OU532558	Campylobacter jejuni	1	Campylobacter jejuni strain 1	NA	NA
197.215	CP086159	Campylobacter jejuni	SHI6972	Campylobacter jejuni strain SHI6972	NA	NA
197.215	CP086161	Campylobacter jejuni	SHI4648	Campylobacter jejuni strain SHI4648	NA	NA
197.215	CP086160	Campylobacter jejuni	SHI5328	Campylobacter jejuni strain SHI5328	NA	NA
197.215	CP086167	Campylobacter jejuni	CMP10201	Campylobacter jejuni strain CMP10201	NA	NA
197.215	CP086166	Campylobacter jejuni	OBT12377	Campylobacter jejuni strain OBT12377	NA	NA
197.215	CP086163	Campylobacter jejuni	OBT12393	Campylobacter jejuni strain OBT12393	NA	NA
197.215	CP086162	Campylobacter jejuni	SHI3134	Campylobacter jejuni strain SHI3134	NA	NA
197.215	CP086164	Campylobacter jejuni	OBT12390	Campylobacter jejuni strain OBT12390	NA	NA
197.215	CP086168	Campylobacter jejuni	CMP10190	Campylobacter jejuni strain CMP10190	NA	NA
197.215	CP086165	Campylobacter jejuni	OBT12386	Campylobacter jejuni strain OBT12386	NA	NA
197.215	CP086169	Campylobacter jejuni	6-1198-19	Campylobacter jejuni strain 6-1198-19	NA	NA
197.215	CP086171	Campylobacter jejuni	6-1083-19	Campylobacter jejuni strain 6-1083-19	NA	NA
197.215	CP086170	Campylobacter jejuni	6-1197-19	Campylobacter jejuni strain 6-1197-19	NA	NA
197.215	CP086172	Campylobacter jejuni	6-897-19	Campylobacter jejuni strain 6-897-19	NA	NA
197.216	CP085965	Campylobacter jejuni	FDAARGOS_1546	Campylobacter jejuni strain FDAARGOS_1546	NA	NA
197.234	CP029054,CP029055,CP029056	Campylobacter jejuni	FORC_084	Campylobacter jejuni FORC_084	2	NA
197.234	CP029053	Campylobacter jejuni	c021	Campylobacter jejuni c021	NA	NA
197.234	CP084085	Campylobacter jejuni	MS2167	Campylobacter jejuni MS2167	NA	NA
197.234	CP084084	Campylobacter jejuni	MS2074	Campylobacter jejuni MS2074	NA	NA
197.234	CP084082,CP084083	Campylobacter jejuni	MS2058	Campylobacter jejuni MS2058	1	NA
197.234	CP084080,CP084081	Campylobacter jejuni	MS2005	Campylobacter jejuni MS2005	1	NA
197.237	CP101193	Campylobacter jejuni	2021_ZG_12	Campylobacter jejuni 2021_ZG_12	NA	NA
197.237	CP101195	Campylobacter jejuni	2021_ZG_03	Campylobacter jejuni 2021_ZG_03	NA	NA
197.237	CP101194	Campylobacter jejuni	2021_ZG_08	Campylobacter jejuni 2021_ZG_08	NA	NA
197.237	CP101196	Campylobacter jejuni	2021_ST_09	Campylobacter jejuni 2021_ST_09	NA	NA
197.238	CP012205	Campylobacter jejuni	CJ510CC45	Campylobacter jejuni strain CJ510CC45	NA	NA
197.238	CP030888,CP030889	Campylobacter jejuni	CS19	Campylobacter jejuni strain CS19	1	NA
197.238	CP030866,CP030867	Campylobacter jejuni	CS17	Campylobacter jejuni strain CS17	1	NA
197.238	CP012215	Campylobacter jejuni	CJ518CC45	Campylobacter jejuni strain CJ518CC45	NA	NA
197.238	CP012227	Campylobacter jejuni	CJ021CC45	Campylobacter jejuni strain CJ021CC45	NA	NA
197.238	CP012222	Campylobacter jejuni	CJ007CC45	Campylobacter jejuni strain CJ007CC45	NA	NA
197.238	CP012230	Campylobacter jejuni	CJ517CC45	Campylobacter jejuni strain CJ517CC45	NA	NA
197.238	CP012228	Campylobacter jejuni	CJ015CC464	Campylobacter jejuni strain CJ015CC464	NA	NA
197.238	CP012229	Campylobacter jejuni	CJ508CC45	Campylobacter jejuni strain CJ508CC45	NA	NA
197.238	CP012234	Campylobacter jejuni	CJ048CCUA	Campylobacter jejuni strain CJ048CCUA	NA	NA
197.238	CP012235	Campylobacter jejuni	CJ004CC45	Campylobacter jejuni strain CJ004CC45	NA	NA
197.238	CP012232	Campylobacter jejuni	CJ511CC45	Campylobacter jejuni strain CJ511CC45	NA	NA
197.238	CP012233	Campylobacter jejuni	CJ020CC45	Campylobacter jejuni strain CJ020CC45	NA	NA
197.238	CP012957	Campylobacter jejuni	CJ001CC354	Campylobacter jejuni strain CJ001CC354	NA	NA
197.238	CP012242	Campylobacter jejuni	CJ055CCUA	Campylobacter jejuni strain CJ055CCUA	NA	NA
197.238	CP012243	Campylobacter jejuni	CJ512CC45	Campylobacter jejuni strain CJ512CC45	NA	NA
197.238	CP012239	Campylobacter jejuni	CJ029CC45	Campylobacter jejuni strain CJ029CC45	NA	NA
197.238	CP012241	Campylobacter jejuni	CJ065CC48	Campylobacter jejuni strain CJ065CC48	NA	NA
197.238	CP012237	Campylobacter jejuni	CJ075CC460	Campylobacter jejuni strain CJ075CC460	NA	NA
197.238	CP012244	Campylobacter jejuni	CJ509CC45	Campylobacter jejuni strain CJ509CC45	NA	NA
197.238	CP012248	Campylobacter jejuni	CJ514CC45	Campylobacter jejuni strain CJ514CC45	NA	NA
197.238	CP012250	Campylobacter jejuni	CJ516CC45	Campylobacter jejuni strain CJ516CC45	NA	NA
197.239	CP012205	Campylobacter jejuni	CJ510CC45	Campylobacter jejuni CJ510CC45	NA	NA
197.239	CP030888,CP030889	Campylobacter jejuni	CS19	Campylobacter jejuni CS19	1	NA
197.239	CP030866,CP030867	Campylobacter jejuni	CS17	Campylobacter jejuni CS17	1	NA
197.239	CP012215	Campylobacter jejuni	CJ518CC45	Campylobacter jejuni CJ518CC45	NA	NA
197.239	CP012222	Campylobacter jejuni	CJ007CC45	Campylobacter jejuni CJ007CC45	NA	NA
197.239	CP012228	Campylobacter jejuni	CJ015CC464	Campylobacter jejuni CJ015CC464	NA	NA
197.239	CP012227	Campylobacter jejuni	CJ021CC45	Campylobacter jejuni CJ021CC45	NA	NA
197.239	CP012230	Campylobacter jejuni	CJ517CC45	Campylobacter jejuni CJ517CC45	NA	NA
197.239	CP012229	Campylobacter jejuni	CJ508CC45	Campylobacter jejuni CJ508CC45	NA	NA
197.239	CP012232	Campylobacter jejuni	CJ511CC45	Campylobacter jejuni CJ511CC45	NA	NA
197.239	CP012233	Campylobacter jejuni	CJ020CC45	Campylobacter jejuni CJ020CC45	NA	NA
197.239	CP012234	Campylobacter jejuni	CJ048CCUA	Campylobacter jejuni CJ048CCUA	NA	NA
197.239	CP012235	Campylobacter jejuni	CJ004CC45	Campylobacter jejuni CJ004CC45	NA	NA
197.239	CP012957	Campylobacter jejuni	CJ001CC354	Campylobacter jejuni CJ001CC354	NA	NA
197.239	CP012237	Campylobacter jejuni	CJ075CC460	Campylobacter jejuni CJ075CC460	NA	NA
197.239	CP012241	Campylobacter jejuni	CJ065CC48	Campylobacter jejuni CJ065CC48	NA	NA
197.239	CP012243	Campylobacter jejuni	CJ512CC45	Campylobacter jejuni CJ512CC45	NA	NA
197.239	CP012239	Campylobacter jejuni	CJ029CC45	Campylobacter jejuni CJ029CC45	NA	NA
197.239	CP012242	Campylobacter jejuni	CJ055CCUA	Campylobacter jejuni CJ055CCUA	NA	NA
197.239	CP012244	Campylobacter jejuni	CJ509CC45	Campylobacter jejuni CJ509CC45	NA	NA
197.239	CP012248	Campylobacter jejuni	CJ514CC45	Campylobacter jejuni CJ514CC45	NA	NA
197.239	CP012250	Campylobacter jejuni	CJ516CC45	Campylobacter jejuni CJ516CC45	NA	NA
197.241	CP107256	Campylobacter jejuni	PNUSAC004956	Campylobacter jejuni PNUSAC004956	NA	NA
197.244	CP118900	Campylobacter jejuni	BDS5	Campylobacter jejuni BDS5	NA	NA
197.245	CP125387	Campylobacter jejuni	SKBC102	Campylobacter jejuni SKBC102	NA	NA
197.245	CP125395	Campylobacter jejuni	SKBC94	Campylobacter jejuni SKBC94	NA	NA
197.245	CP125386	Campylobacter jejuni	SKBC41	Campylobacter jejuni SKBC41	NA	NA
197.245	CP125396	Campylobacter jejuni	SKBC57	Campylobacter jejuni SKBC57	NA	NA
197.245	CP125390	Campylobacter jejuni	SKBC9	Campylobacter jejuni SKBC9	NA	NA
197.245	CP125394	Campylobacter jejuni	SKBC3	Campylobacter jejuni SKBC3	NA	NA
197.245	CP125388,CP125389	Campylobacter jejuni	SKBC25	Campylobacter jejuni SKBC25	1	NA
197.245	CP125391,CP125392,CP125393	Campylobacter jejuni	SKBC5	Campylobacter jejuni SKBC5	2	NA
197.245	CP125383,CP125384,CP125385	Campylobacter jejuni	SKBC1	Campylobacter jejuni SKBC1	2	NA
197.246	OX437056	Campylobacter jejuni	ST-19	Campylobacter jejuni ST-19	NA	NA
197.246	OX437059	Campylobacter jejuni	ST-19	Campylobacter jejuni ST-19	NA	NA
197.246	OX437057	Campylobacter jejuni	ST-19	Campylobacter jejuni ST-19	NA	NA
197.246	OX437058	Campylobacter jejuni	ST-19	Campylobacter jejuni ST-19	NA	NA
197.246	OX437060	Campylobacter jejuni	ST-19	Campylobacter jejuni ST-19	NA	NA
197.246	OX437061	Campylobacter jejuni	ST-19	Campylobacter jejuni ST-19	NA	NA
197.517	CP012696	Campylobacter jejuni	RM1285	Campylobacter jejuni strain RM1285	NA	NA
197.523	CP012149	Campylobacter jejuni	CJM1cam	Campylobacter jejuni strain CJM1cam	NA	NA
197.524	CP013116,CP013117	Campylobacter jejuni	T1-21	Campylobacter jejuni strain T1-21	1	NA
197.525	LN831025	Campylobacter jejuni	NCTC11351	Campylobacter jejuni strain NCTC11351	NA	NA
197.526	CP010471	Campylobacter jejuni	CJ677CC519	Campylobacter jejuni strain CJ677CC519	NA	NA
197.526	CP010472	Campylobacter jejuni	CJ677CC002	Campylobacter jejuni strain CJ677CC002	NA	NA
197.526	CP010473	Campylobacter jejuni	CJ677CC534	Campylobacter jejuni strain CJ677CC534	NA	NA
197.526	CP010474	Campylobacter jejuni	CJ677CC536	Campylobacter jejuni strain CJ677CC536	NA	NA
197.526	CP010475	Campylobacter jejuni	CJ677CC073	Campylobacter jejuni strain CJ677CC073	NA	NA
197.526	CP010476	Campylobacter jejuni	CJ677CC521	Campylobacter jejuni strain CJ677CC521	NA	NA
197.527	CP010477	Campylobacter jejuni	CJ677CC526	Campylobacter jejuni strain CJ677CC526	NA	NA
197.527	CP010478	Campylobacter jejuni	CJ677CC010	Campylobacter jejuni strain CJ677CC010	NA	NA
197.527	CP010479	Campylobacter jejuni	CJ677CC036	Campylobacter jejuni strain CJ677CC036	NA	NA
197.527	CP010480	Campylobacter jejuni	CJ677CC524	Campylobacter jejuni strain CJ677CC524	NA	NA
197.527	CP010481	Campylobacter jejuni	CJ677CC016	Campylobacter jejuni strain CJ677CC016	NA	NA
197.527	CP010482	Campylobacter jejuni	CJ677CC041	Campylobacter jejuni strain CJ677CC041	NA	NA
197.527	CP010483	Campylobacter jejuni	CJ677CC535	Campylobacter jejuni strain CJ677CC535	NA	NA
197.527	CP010488	Campylobacter jejuni	CJ677CC092	Campylobacter jejuni strain CJ677CC092	NA	NA
197.527	CP010489	Campylobacter jejuni	CJ677CC530	Campylobacter jejuni strain CJ677CC530	NA	NA
197.528	CP010490	Campylobacter jejuni	CJ677CC532	Campylobacter jejuni strain CJ677CC532	NA	NA
197.528	CP010491	Campylobacter jejuni	CJ677CC529	Campylobacter jejuni strain CJ677CC529	NA	NA
197.528	CP010492	Campylobacter jejuni	CJ677CC531	Campylobacter jejuni strain CJ677CC531	NA	NA
197.528	CP010493	Campylobacter jejuni	CJ677CC062	Campylobacter jejuni strain CJ677CC062	NA	NA
197.528	CP010494	Campylobacter jejuni	CJ677CC059	Campylobacter jejuni strain CJ677CC059	NA	NA
197.528	CP010496	Campylobacter jejuni	CJ677CC032	Campylobacter jejuni strain CJ677CC032	NA	NA
197.528	CP010497	Campylobacter jejuni	CJ677CC033	Campylobacter jejuni strain CJ677CC033	NA	NA
197.528	CP010498	Campylobacter jejuni	CJ677CC537	Campylobacter jejuni strain CJ677CC537	NA	NA
197.528	CP010499	Campylobacter jejuni	CJ677CC542	Campylobacter jejuni strain CJ677CC542	NA	NA
197.528	CP010500	Campylobacter jejuni	CJ677CC528	Campylobacter jejuni strain CJ677CC528	NA	NA
197.529	CP010495	Campylobacter jejuni	CJ677CC538	Campylobacter jejuni strain CJ677CC538	NA	NA
197.529	CP010501	Campylobacter jejuni	CJ677CC520	Campylobacter jejuni strain CJ677CC520	NA	NA
197.529	CP010502	Campylobacter jejuni	CJ677CC014	Campylobacter jejuni strain CJ677CC014	NA	NA
197.529	CP010503	Campylobacter jejuni	CJ677CC039	Campylobacter jejuni strain CJ677CC039	NA	NA
197.529	CP010504	Campylobacter jejuni	CJ677CC085	Campylobacter jejuni strain CJ677CC085	NA	NA
197.529	CP010505	Campylobacter jejuni	CJ677CC052	Campylobacter jejuni strain CJ677CC052	NA	NA
197.529	CP010506	Campylobacter jejuni	CJ677CC527	Campylobacter jejuni strain CJ677CC527	NA	NA
197.529	CP010507	Campylobacter jejuni	CJ677CC078	Campylobacter jejuni strain CJ677CC078	NA	NA
197.529	CP010508	Campylobacter jejuni	CJ677CC523	Campylobacter jejuni strain CJ677CC523	NA	NA
197.529	CP010509	Campylobacter jejuni	CJ677CC540	Campylobacter jejuni strain CJ677CC540	NA	NA
197.53	CP010510	Campylobacter jejuni	CJ677CC040	Campylobacter jejuni strain CJ677CC040	NA	NA
197.53	CP010511	Campylobacter jejuni	CJ677CC061	Campylobacter jejuni strain CJ677CC061	NA	NA
197.53	CP010457	Campylobacter jejuni	CJ677CC539	Campylobacter jejuni strain CJ677CC539	NA	NA
197.53	CP010458	Campylobacter jejuni	CJ677CC533	Campylobacter jejuni strain CJ677CC533	NA	NA
197.53	CP010459	Campylobacter jejuni	CJ677CC047	Campylobacter jejuni strain CJ677CC047	NA	NA
197.53	CP010460	Campylobacter jejuni	CJ677CC058	Campylobacter jejuni strain CJ677CC058	NA	NA
197.53	CP010461	Campylobacter jejuni	CJ677CC013	Campylobacter jejuni strain CJ677CC013	NA	NA
197.53	CP010462	Campylobacter jejuni	CJ677CC100	Campylobacter jejuni strain CJ677CC100	NA	NA
197.53	CP010463	Campylobacter jejuni	CJ677CC522	Campylobacter jejuni strain CJ677CC522	NA	NA
197.53	CP010464	Campylobacter jejuni	CJ677CC094	Campylobacter jejuni strain CJ677CC094	NA	NA
197.53	CP010465	Campylobacter jejuni	CJ677CC008	Campylobacter jejuni strain CJ677CC008	NA	NA
197.531	CP010466	Campylobacter jejuni	CJ677CC541	Campylobacter jejuni strain CJ677CC541	NA	NA
197.531	CP010468	Campylobacter jejuni	CJ677CC064	Campylobacter jejuni strain CJ677CC064	NA	NA
197.531	CP010467	Campylobacter jejuni	CJ677CC024	Campylobacter jejuni strain CJ677CC024	NA	NA
197.531	CP010469	Campylobacter jejuni	CJ677CC525	Campylobacter jejuni strain CJ677CC525	NA	NA
197.531	CP010470	Campylobacter jejuni	CJ677CC026	Campylobacter jejuni strain CJ677CC026	NA	NA
197.531	CP010484	Campylobacter jejuni	CJ677CC034	Campylobacter jejuni strain CJ677CC034	NA	NA
197.531	CP010485	Campylobacter jejuni	CJ677CC086	Campylobacter jejuni strain CJ677CC086	NA	NA
197.531	CP010486	Campylobacter jejuni	CJ677CC095	Campylobacter jejuni strain CJ677CC095	NA	NA
197.531	CP010487	Campylobacter jejuni	CJ677CC012	Campylobacter jejuni strain CJ677CC012	NA	NA
197.532	CP014344,CP014345	Campylobacter jejuni	RM3194	Campylobacter jejuni strain RM3194	1	NA
197.533	CP014744,CP014745,CP014746	Campylobacter jejuni	OD267	Campylobacter jejuni strain OD267	2	NA
197.533	CP014742,CP014743	Campylobacter jejuni	WP2202	Campylobacter jejuni strain WP2202	1	NA
197.775	CP017862	Campylobacter jejuni	FJ3124	Campylobacter jejuni strain FJ3124	NA	NA
197.775	CP017860,CP017861	Campylobacter jejuni	TS1218	Campylobacter jejuni strain TS1218	1	NA
197.776	CP017863,CP017864	Campylobacter jejuni	IF1100	Campylobacter jejuni strain IF1100	1	NA
197.776	CP017859,CP017857,CP017858	Campylobacter jejuni	YQ2210	Campylobacter jejuni strain YQ2210	2	NA
197.776	CP017856,CP017854,CP017855	Campylobacter jejuni	ZP3204	Campylobacter jejuni strain ZP3204	2	NA
198.32	LR698977	Campylobacter hyointestinalis	MGYG-HGUT-02307	Campylobacter hyointestinalis strain MGYG-HGUT-02307	NA	NA
199.226	CP049234,CP049236,CP049235	Campylobacter concisus	P15UCO-S2	Campylobacter concisus strain P15UCO-S2	2	NA
199.227	CP049237	Campylobacter concisus	H1O1	Campylobacter concisus strain H1O1	NA	NA
199.227	CP049238	Campylobacter concisus	P3UCB1	Campylobacter concisus strain P3UCB1	NA	NA
199.227	CP049239	Campylobacter concisus	P3UCO1	Campylobacter concisus strain P3UCO1	NA	NA
199.227	CP049232,CP049233	Campylobacter concisus	H9O-S2	Campylobacter concisus strain H9O-S2	1	NA
199.248	CP012541	Campylobacter concisus	ATCC 33237	Campylobacter concisus strain ATCC 33237	NA	NA
199.901	CP021642,CP021643	Campylobacter concisus	P2CDO4	Campylobacter concisus strain P2CDO4	1	NA
200.17	CP053826	Campylobacter curvus	ATCC 35224	Campylobacter curvus strain ATCC 35224	NA	NA
200.22	CP085964	Campylobacter curvus	FDAARGOS_1547	Campylobacter curvus strain FDAARGOS_1547	NA	NA
200.6	LR698972	Campylobacter curvus	MGYG-HGUT-01706	Campylobacter curvus strain MGYG-HGUT-01706	NA	NA
201.18	CP011372	Campylobacter lari	Slaughter Beach	Campylobacter lari strain Slaughter Beach	NA	NA
201.36	LR134508	Campylobacter lari	NCTC11937	Campylobacter lari strain NCTC11937	NA	NA
201.66	CP046243	Campylobacter lari	SCHS02	Campylobacter lari strain SCHS02	NA	NA
201.72	CP068172	Campylobacter lari	Not applicable	Campylobacter lari strain FDAARGOS_1101 strain Not applicable	NA	NA
202.15	CP053831	Campylobacter mucosalis	ATCC 43264	Campylobacter mucosalis strain ATCC 43264	NA	NA
203.1	CP012543	Campylobacter rectus	ATCC 33238	Campylobacter rectus strain ATCC 33238	NA	NA
203.118	CP085962	Campylobacter rectus	FDAARGOS_1549	Campylobacter rectus strain FDAARGOS_1549	NA	NA
204.123	LR535679	Campylobacter showae	B91_SC	Campylobacter showae strain B91_SC	NA	NA
204.182	CP012544	Campylobacter showae	ATCC 51146	Campylobacter showae strain ATCC 51146	NA	NA
2.04296e+06	CP053841	Campylobacter blaseri	LMG 30333	Campylobacter blaseri strain LMG 30333	NA	NA
206.3	CP019685	Campylobacter sputorum	RM8705	Campylobacter sputorum strain RM8705	NA	NA
2.26789e+06	CP076657,CP076658,CP076659	Campylobacter novaezeelandiae	W441b	Campylobacter novaezeelandiae strain W441b	2	NA
2.50597e+06	CP053825	Campylobacter armoricus	CCUG 73571	Campylobacter armoricus strain CCUG 73571	NA	NA
2.51736e+06	CP053845,CP053846,CP053847	Campylobacter sp	CCUG 57310	Campylobacter sp. CCUG 57310	2	NA
2.5619e+06	CP049075,CP049076	Campylobacter sp	19S00001	Campylobacter sp. CGEMS strain 19S00001	1	NA
260715	LR134471	Campylobacter insulaenigrae	NCTC12927	Campylobacter insulaenigrae strain NCTC12927	NA	NA
260715	LR134534	Campylobacter insulaenigrae	NCTC12928	Campylobacter insulaenigrae strain NCTC12928	NA	NA
28080.1	OU701461,OU701462	Campylobacter upsaliensis	Campylobacter upsaliensis CCUG 14913	Campylobacter upsaliensis strain Campylobacter upsaliensis CCUG 14913	1	NA
28080.1	OU701459,OU701460	Campylobacter upsaliensis	Campylobacter upsaliensis 17-M197059	Campylobacter upsaliensis strain Campylobacter upsaliensis 17-M197059	1	NA
28080.8	LR134372	Campylobacter upsaliensis	NCTC11541	Campylobacter upsaliensis strain NCTC11541	NA	NA
28080.8	CP059682,CP059683	Campylobacter upsaliensis	FDAARGOS_736	Campylobacter upsaliensis strain FDAARGOS_736	1	NA
2.84018e+06	AP024713	Campylobacter sp	19-13652	Campylobacter sp. 19-13652	NA	NA
28898.3	CP020478,CP020479,CP020480,CP020481,CP020482,CP020483	Campylobacter helveticus	ATCC 51209	Campylobacter helveticus strain ATCC 51209	5	NA
28898.5	CP037747,CP037749,CP037748	Campylobacter helveticus	2013D-9613	Campylobacter helveticus strain 2013D-9613	2	NA
2.98384e+06	CP115607	Campylobacter sp	VBCF_01 NA2	Campylobacter sp. VBCF_01 NA2	NA	NA
2.98414e+06	CP115609	Campylobacter sp	Cs NA3	Campylobacter sp. CS_NA3 Cs NA3	NA	NA
2.98415e+06	CP115608	Campylobacter sp	Cn NE2	Campylobacter sp. CN_NE2 Cn NE2	NA	NA
306264	CP000932,CP000933	Campylobacter lari	RM2100	Campylobacter lari RM2100	1	NA
32019.1	CP072664	Campylobacter fetus	CITCf01	Campylobacter fetus subsp. fetus strain CITCf01	NA	NA
32019.1	CP072665	Campylobacter fetus	CITCf02	Campylobacter fetus subsp. fetus strain CITCf02	NA	NA
32019.5	LS483431	Campylobacter fetus	NCTC10842	Campylobacter fetus subsp. fetus strain NCTC10842	NA	NA
32020.1	CP014568,CP014569,CP014570	Campylobacter fetus	cfvi01/165	Campylobacter fetus subsp. venerealis strain cfvi01/165	2	NA
32020.3	CP042162	Campylobacter fetus	17144	Campylobacter fetus subsp. venerealis strain 17144	NA	NA
32021	CP051880	Campylobacter fetus	P4531	Campylobacter fetus subsp. venerealis strain P4531	NA	NA
32021.1	LR134359	Campylobacter jejuni	NCTC11951	Campylobacter jejuni subsp. doylei strain NCTC11951	NA	NA
32021.1	LR134530	Campylobacter jejuni	NCTC11924	Campylobacter jejuni subsp. doylei strain NCTC11924	NA	NA
32021.6	CP027403	Campylobacter jejuni	FDAARGOS_295	Campylobacter jejuni subsp. doylei strain FDAARGOS_295	NA	NA
32021.7	LS483295	Campylobacter jejuni	NCTC11925	Campylobacter jejuni subsp. doylei strain NCTC11925	NA	NA
32022.1	CP010058	Campylobacter jejuni	YH001	Campylobacter jejuni subsp. jejuni strain YH001	NA	NA
32022.1	CP010306	Campylobacter jejuni	00-1597	Campylobacter jejuni subsp. jejuni strain 00-1597	NA	NA
32022.1	CP010307	Campylobacter jejuni	00-6200	Campylobacter jejuni subsp. jejuni strain 00-6200	NA	NA
32022.1	CP010072,CP010073,CP010074	Campylobacter jejuni	01-1512	Campylobacter jejuni subsp. jejuni strain 01-1512	2	NA
32022.1	CP010301,CP010302,CP010303	Campylobacter jejuni	00-0949	Campylobacter jejuni subsp. jejuni strain 00-0949	2	NA
32022.1	CP010906	Campylobacter jejuni	35925B2	Campylobacter jejuni subsp. jejuni strain 35925B2	NA	NA
32022.2	CP012689	Campylobacter jejuni	RM3197	Campylobacter jejuni subsp. jejuni strain RM3197	NA	NA
32022.2	CP012690	Campylobacter jejuni	RM3196	Campylobacter jejuni subsp. jejuni strain RM3196	NA	NA
32022.2	CP015209	Campylobacter jejuni	RM1285	Campylobacter jejuni subsp. jejuni strain RM1285	NA	NA
32022.2	CP017029,CP017030	Campylobacter jejuni	14980A	Campylobacter jejuni subsp. jejuni strain 14980A	1	NA
32022.2	CP017031	Campylobacter jejuni	MTVDSCj07	Campylobacter jejuni subsp. jejuni strain MTVDSCj07	NA	NA
32022.2	CP017032	Campylobacter jejuni	MTVDSCj13	Campylobacter jejuni subsp. jejuni strain MTVDSCj13	NA	NA
32022.2	CP017033	Campylobacter jejuni	MTVDSCj16	Campylobacter jejuni subsp. jejuni strain MTVDSCj16	NA	NA
32022.3	CP020045	Campylobacter jejuni	ATCC 35925	Campylobacter jejuni subsp. jejuni strain ATCC 35925	NA	NA
32022.3	CP022076	Campylobacter jejuni	FDAARGOS_262	Campylobacter jejuni subsp. jejuni strain FDAARGOS_262	NA	NA
32022.3	CP022077	Campylobacter jejuni	FDAARGOS_263	Campylobacter jejuni subsp. jejuni strain FDAARGOS_263	NA	NA
32022.3	CP022079,CP022078	Campylobacter jejuni	FDAARGOS_265	Campylobacter jejuni subsp. jejuni strain FDAARGOS_265	1	NA
32022.3	CP022080	Campylobacter jejuni	FDAARGOS_266	Campylobacter jejuni subsp. jejuni strain FDAARGOS_266	NA	NA
32022.7	LS483362	Campylobacter jejuni	NCTC11168	Campylobacter jejuni subsp. jejuni strain NCTC11168	NA	NA
32022.7	CP032316	Campylobacter jejuni	HPC5	Campylobacter jejuni subsp. jejuni strain HPC5	NA	NA
32022.7	CP034393	Campylobacter jejuni	CLB104	Campylobacter jejuni subsp. jejuni strain CLB104	NA	NA
32022.7	CP028372,CP028373	Campylobacter jejuni	huA17	Campylobacter jejuni subsp. jejuni strain huA17	1	NA
32022.7	CP019838	Campylobacter jejuni	ATCC 33560	Campylobacter jejuni subsp. jejuni strain ATCC 33560	NA	NA
32022.7	LR134505	Campylobacter jejuni	NCTC12109	Campylobacter jejuni subsp. jejuni strain NCTC12109	NA	NA
32022.7	LR134511	Campylobacter jejuni	NCTC10983	Campylobacter jejuni subsp. jejuni strain NCTC10983	NA	NA
32022.7	CP045048,CP045046,CP045047	Campylobacter jejuni	NADC 20827	Campylobacter jejuni subsp. jejuni strain NADC 20827	2	NA
32022.9	CP008787.1	Campylobacter jejuni	MTVDSCj20	Campylobacter jejuni subsp. jejuni strain MTVDSCj20	NA	NA
32022.9	CP040015	Campylobacter jejuni	LDG17f	Campylobacter jejuni subsp. jejuni strain LDG17f	NA	NA
32022.9	CP040016	Campylobacter jejuni	9090	Campylobacter jejuni subsp. jejuni strain 9090	NA	NA
32022.9	CP059157	Campylobacter jejuni	OBT12377	Campylobacter jejuni subsp. jejuni strain OBT12377	NA	NA
32022.9	CP059158	Campylobacter jejuni	OBT12386	Campylobacter jejuni subsp. jejuni strain OBT12386	NA	NA
32022.9	CP059159	Campylobacter jejuni	OBT12393	Campylobacter jejuni subsp. jejuni strain OBT12393	NA	NA
32022.9	CP059160	Campylobacter jejuni	OBT12390	Campylobacter jejuni subsp. jejuni strain OBT12390	NA	NA
32022.9	CP050683,CP050684	Campylobacter jejuni	BP18682	Campylobacter jejuni subsp. jejuni strain BP18682	1	NA
32022.9	CP071585	Campylobacter jejuni	GB26	Campylobacter jejuni subsp. jejuni strain GB26	NA	NA
32022.9	CP071592,CP071593	Campylobacter jejuni	GB19	Campylobacter jejuni subsp. jejuni strain GB19	1	NA
32022.9	CP092017	Campylobacter jejuni	15065A	Campylobacter jejuni subsp. jejuni 15065A	NA	NA
32022.9	CP092022,CP092023,CP092024	Campylobacter jejuni	15597A	Campylobacter jejuni subsp. jejuni 15597A	2	NA
32022.9	CP092020,CP092021	Campylobacter jejuni	14991B	Campylobacter jejuni subsp. jejuni 14991B	1	NA
32022.9	CP092018,CP092019	Campylobacter jejuni	15363C	Campylobacter jejuni subsp. jejuni 15363C	1	NA
32022.9	CP092034,CP092035,CP092036	Campylobacter jejuni	15516C	Campylobacter jejuni subsp. jejuni 15516C	2	NA
32024.6	CP043427	Campylobacter sputorum	LMG 7795	Campylobacter sputorum biovar sputorum strain LMG 7795	NA	NA
354242	CP000538,CP000549,CP000550	Campylobacter jejuni	81-176	Campylobacter jejuni subsp. jejuni 81-176	2	NA
360105	CP000792,CP000794,CP000793	Campylobacter concisus	13826	Campylobacter concisus 13826	2	NA
360106	CP000767	Campylobacter curvus	525.92	Campylobacter curvus 525.92	NA	NA
360107	CP000487	Campylobacter fetus	82-40	Campylobacter fetus subsp. fetus 82-40	NA	NA
360108	CP000776,CP000775	Campylobacter hominis	ATCC BAA-381	Campylobacter hominis ATCC BAA-381	1	NA
360109	CP000768	Campylobacter jejuni	subsp. doylei 269.97	Campylobacter jejuni subsp. doylei 269.97	NA	NA
374106	CP063091	Campylobacter cuniculorum	2010D-8469	Campylobacter cuniculorum strain 2010D-8469	NA	NA
407149	CP000814	Campylobacter jejuni	81116	Campylobacter jejuni subsp. jejuni 81116	NA	NA
449520	CP035946	Campylobacter canadensis	LMG 24001	Campylobacter canadensis strain LMG 24001	NA	NA
488545	CP043426	Campylobacter lari	LMG 21009	Campylobacter lari subsp. concheus strain LMG 21009	NA	NA
488546	CP063079,CP063080	Campylobacter peloridis	2016D-0074	Campylobacter peloridis strain 2016D-0074	1	NA
522484	CP022347	Campylobacter avium	LMG 24591	Campylobacter avium LMG 24591	NA	NA
567106	CP001876,CP001877	Campylobacter jejuni	IA3902	Campylobacter jejuni subsp. jejuni IA3902	1	NA
580033	CP007774.1	Campylobacter volucris	LMG 24379	Campylobacter volucris LMG 24379	NA	NA
645464	CP001900	Campylobacter jejuni	M1	Campylobacter jejuni subsp. jejuni M1	NA	NA
650054	CP053830	Campylobacter lari	LMG 8846	Campylobacter lari subsp. lari strain LMG 8846	NA	NA
688354	HG004426,HG004427	Campylobacter fetus	84-112	Campylobacter fetus subsp. venerealis str. 84-112	NA	NA
718271	CP001960,CP001961	Campylobacter jejuni	S3	Campylobacter jejuni subsp. jejuni S3	1	NA
75658.3	LR698976	Campylobacter lanienae	MGYG-HGUT-02308	Campylobacter lanienae strain MGYG-HGUT-02308	NA	NA
757425	CP002029,CP002030	Campylobacter jejuni	ICDCCJ07001	Campylobacter jejuni subsp. jejuni ICDCCJ07001	1	NA
76517.5	CP082871,CP082872,CP082873	Campylobacter hominis	Not applicable	Campylobacter hominis strain FDAARGOS_1467 strain Not applicable	2	NA
824.193	CP085963	Campylobacter gracilis	FDAARGOS_1548	Campylobacter gracilis strain FDAARGOS_1548	NA	NA
824.5	CP012196	Campylobacter gracilis	ATCC 33236	Campylobacter gracilis strain ATCC 33236	NA	NA
827.1	CP068487	Campylobacter ureolyticus	Not applicable	Campylobacter ureolyticus strain FDAARGOS_1102 strain Not applicable	NA	NA
827.94	CP050963	Campylobacter ureolyticus	FDAARGOS_673	Campylobacter ureolyticus strain FDAARGOS_673	NA	NA
827.97	CP053832	Campylobacter ureolyticus	LMG 6451	Campylobacter ureolyticus strain LMG 6451	NA	NA
91352.2	CP040464,CP040465	Campylobacter hyointestinalis	S12	Campylobacter hyointestinalis subsp. hyointestinalis strain S12	1	NA
91352.2	CP053827	Campylobacter hyointestinalis	CCUG 14169	Campylobacter hyointestinalis subsp. hyointestinalis strain CCUG 14169	NA	NA
983329	CP043435,CP043436	Campylobacter fetus	NCTC 10354	Campylobacter fetus subsp. venerealis NCTC 10354	1	NA
